# Supplementary material for: Understanding the Intergenerational Impact of Migration: An Adult Mortality Advantage for the Children of Forced Migrants?
Source: Epidemiology. 2024 Jul 10;35(5):589–96. doi: 10.1097/EDE.0000000000001763 (PMC11309332; doi:10.1097/EDE.0000000000001763)
Supplement: Supplementary file 1 [file ede-35-589-s001.xlsx]

## Sheet: Contents
	Supplementary material
	Sheet	Contents
	T.S0	eTable S0: Summary statistics
	T.S1a	eTable S1a. Descriptive statistics, standard approach
	T.S1b	eTable S1b. Hazard ratios for all-cause mortality, standard approach
	T.S2a	eTable S2a. Descriptive statistics, border approach (excluding municipalities divided by the new border)
	T.S2b	eTable S2b. Hazard ratios for all-cause mortality, border approach (excluding municipalities divided by the new border)
	T.S3a	eTable S3a. Descriptive statistics, alternative border approach (municipalities divided by the new border plus municipalities next to the new border)
	T.S3b	eTable S3b. Hazard ratios for all-cause mortality, alternative border approach (municipalities divided by the new border plus municipalities next to the new border)
	T.S4	eTable S4. All-cause results for border municipalities, with and without Wyborg
	F.S1	eFigure S1: Lexis diagram for study design
	F.S2	eFigure S2: Map for border areas
	T.S5	eTable S5: Coding for border areas
	T.S6	eTable S6: Coding for cause of death

## Sheet: T.S0
eTable S0: Summary statistics
Women and men 17-67 *
	WOMEN								MEN
	(A)	(B)	(C)	(D)	(E)	(F)	(G)		(A)	(B)	(C)	(D)	(E)	(F)	(G)
Parents' place of birth:	Both ceded Karelia	Border areas: Both ceded Karelia	Both Eastern Finland	Border areas: Both Eastern Finland	Both rest of present-day Finland	One ceded Karelia, one Eastern Finland	Border areas: One ceded Karelia, one Eastern Finland		Both ceded Karelia	Border areas: Both ceded Karelia	Both Eastern Finland	Border areas: Both Eastern Finland	Both rest of present-day Finland	One ceded Karelia, one Eastern Finland	Border areas: One ceded Karelia, one Eastern Finland
Birth year (mean)	1959.1	1959	1962.1	1961.4	1962.6	1960.5	1960.5		1959.1	1958.8	1962	1961.3	1962.6	1960.5	1960.4
Father's educational level (%)
Primary	53.1	49	60.7	67.7	55	54.5	55.7		53.5	50.2	60.8	67.5	55.2	54.1	52.6
Upper secondary	30.6	30.5	29.2	26.8	28.3	28.3	27.1		30.6	30	29.1	27.3	28.2	28	27.1
Post-secondary non-tertiary	0	0	0	0.1	0	0	0		0	0	0	0	0	0	0
Short-cycle tertiary	7.7	8.6	6	3.5	7.7	8.8	9		7.6	8.8	5.9	3.3	7.7	8.8	10.2
Bachelor's or equivalent	4.3	4.3	2.4	1.3	4.5	4.2	4.2		3.8	4.5	2.4	1.3	4.4	4.7	5.3
Master's or equivalent	3.8	6.8	1.5	0.5	3.8	3.6	3.5		4	5.5	1.6	0.5	3.8	3.7	4.2
Doctoral or equivalent	0.5	0.9	0.2	0.1	0.8	0.6	0.5		0.5	1	0.2	0.1	0.8	0.6	0.6
Mother's educational level (%)
Primary	67.9	65.4	65.5	71.5	62.1	64.6	63.8		67.8	66.5	66.1	71.4	62.1	64.1	61.1
Upper secondary	23	22.8	27.6	25.1	26.1	24.7	24.6		23.1	22.9	27	25.4	26.2	24.6	25.4
Post-secondary non-tertiary	0	0	0.1	0	0.1	0	0		0	0	0.1	0	0.1	0	0
Short-cycle tertiary	4.3	4.9	4.3	2.4	6.5	5.6	5.7		4.4	4.6	4.4	2.1	6.3	5.7	6
Bachelor's or equivalent	3.6	5	1.8	0.8	3.5	3.7	4.5		3.5	4.1	1.8	0.9	3.5	4.1	5.9
Master's or equivalent	1.1	1.9	0.6	0.2	1.7	1.3	1.5		1.1	1.8	0.6	0.2	1.7	1.3	1.4
Doctoral or equivalent	0.1	0.1	0.1	0	0.2	0.1	0		0.1	0.2	0.1	0	0.2	0.1	0.1
Region of residence at age 17 (%)
Metropolitan region	16.8	20.2	7.8	5.7	11.6	15	16.3		16.2	19.8	7	4.6	11.2	14.3	15
Uusimaa except metropolitan region	9.3	12.2	3.2	3	7.6	5.6	6.4		9.2	12	3.3	2.9	7.6	5.8	6.8
Varsinais-Suomi	12	8.3	0.8	0.7	10.2	2.9	2		11.8	7.3	0.7	0.4	10.2	2.8	1.8
Satakunta	4.2	4.3	0.3	0.3	7.5	1.1	0.9		4.8	6.2	0.3	0.2	7.5	1.1	1.4
Kanta-Häme	6.3	7.1	0.6	0.5	3.7	2.2	2.8		6.9	7.5	0.6	0.5	3.8	2	2.8
Pirkanmaa	9.5	6	1	0.8	10.9	2.9	2.9		10.3	6.2	0.9	0.7	11	3.1	2.5
Päijät-Häme	8.1	8.9	2.6	2.1	3.4	5.1	4.9		7.9	8.8	2.4	2.1	3.3	4.7	4.8
Kymenlaakso	4.4	3.6	13.3	12.4	0.5	11.6	12.8		4.4	3.6	13.5	12.6	0.5	11.4	12.1
Etelä-Karjala	3.3	4	11.5	15.6	0.2	9.4	14		3.7	4.3	11.4	14.9	0.2	9.3	15.5
Etelä-Savo	3.2	2.9	16.3	17.2	0.3	9.8	11.3		3.1	2.5	16.5	18.4	0.3	10	10.6
Pohjois-Savo	6.1	2.4	22.9	0.6	0.4	15.6	1.6		5.5	1.8	23.4	0.5	0.4	15.4	1.3
Pohjois-Karjala	5	4.6	17.2	40.2	0.2	12.8	19.6		4.7	3.6	17.5	41.1	0.2	13.6	20.8
Keski-Suomi	6.6	8.6	1.1	0.3	6.7	3.1	2.5		6.6	9.4	1.1	0.3	6.8	3.4	2.2
Etelä-Pohjanmaa	1	1.5	0.1	0	7.6	0.3	0.2		0.9	2	0.1	0.1	7.7	0.3	0.3
Pohjanmaa	0.6	1.5	0.1	0.1	5.7	0.2	0.2		0.6	1.3	0.1	0	5.7	0.2	0.3
Keski-Pohjanmaa	0.3	0.3	0.1	0	2.5	0.1	0.2		0.2	0.4	0.1	0	2.5	0.2	0.1
Pohjois-Pohjanmaa	1.8	2.5	0.5	0.2	11.2	1.2	0.6		1.9	2.8	0.5	0.3	11.3	1.2	0.7
Kainuu	0.9	0.4	0.5	0.1	3.5	0.8	0.4		0.7	0.2	0.5	0.1	3.5	0.8	0.3
Lappi	0.7	0.9	0.3	0.2	5.8	0.6	0.4		0.5	0.6	0.3	0.3	5.7	0.5	0.7
Ahvenanmaa	0	0	0	0	0.7	0	0		0	0	0	0	0.7	0	0
Own educational level (%)*
Primary	12.1	11.1	9	9.3	9.5	10.5	10.3		17.6	18.5	16.1	17.7	15.8	16.7	16.5
Upper secondary	39.7	36.7	43.2	54.7	40.2	40.3	40.2		46.4	44.3	52	53.3	48.2	47	45.5
Post-secondary non-tertiary	1.1	1	1.6	1.6	1.6	1.4	1.5		1.2	0.9	1.5	1.4	1.6	1.3	1.5
Short-cycle tertiary	24.7	27.3	23.1	23.1	23.5	23.5	23.4		15.1	15.7	13.2	12.8	14	14.4	14.8
Bachelor's or equivalent	8.7	8.6	10	9.5	10	9.5	9.5		8	8.2	7.9	7.8	8.6	8.3	8.7
Master's or equivalent	12.3	14.2	11.9	10	13.8	13.2	13.2		10.4	11.1	8	6.2	10.4	10.7	11.6
Doctoral or equivalent	1.3	1.2	1.2	1.1	1.4	1.6	2		1.3	1.4	1.2	0.9	1.5	1.5	1.5
Total number of persons 17-67	8925	2281	117624	9747	352548	27022	1713		9454	2310	122556	10175	369915	28113	1773
Total number of persons 35-67*	8229	2082	110888	9239	324780	24975	1579		8799	2159	115530	9627	340973	26165	1645
(A): Parents both born in ceded Karelia
(B): Parents both born in ceded Karelia: border areas
(C): Parents both born in Eastern Finland
(D): Parents both born in Eastern Finland: border areas
(E): Parents both born in rest of present-day Finland
(F): One parent born in ceded Karelia, one born in Eastern Finland
(G): One parent born in ceded Karelia, one born in Eastern Finland: border areas
* Except for totals for ages 35-67 and results for own education
* Own education refers to ages 35-67, as own educational level is (and can reasonably be) used only in regressions for 35-67.
Distributions are by number of persons, not by number of person-years.

## Sheet: T.S1a
eTable S1a. Descriptive statistics, standard approach
Population and parents' area of birth	Person-years	Deaths	Crude rate	95% CI: lower	95% CI: upper
Men 17-67
Both Ceded	378244	1261	0.00333382	0.0031548	0.003523
Both East	4652704	14739	0.00316784	0.0031171	0.0032194
One East, One Ceded	1092049	3562	0.00326176	0.0031564	0.0033707
Both Rest of Finland	13628386	34021	0.00249633	0.0024699	0.002523
Total	19751383	53583	0.00271287	0.00269	0.0027359
Women 17-67
Both Ceded	358110	543	0.0015163	0.001394	0.0016493
Both East	4.5094e+06	5875	0.00130283	0.0012699	0.0013366
One East, One Ceded	1058244	1401	0.00132389	0.0012564	0.0013951
Both Rest of Finland	13101233	14377	0.00109738	0.0010796	0.0011155
Total	19026990	22196	0.00116655	0.0011513	0.001182
Men 35-67
Both Ceded	214467	1024	0.00477463	0.004491	0.0050762
Both East	2511481	11477	0.00456981	0.004487	0.0046542
One East, One Ceded	604361	2806	0.00464292	0.0044743	0.0048179
Both Rest of Finland	7.26428e+06	26361	0.00362885	0.0035853	0.0036729
Total	10594591	41668	0.00393295	0.0038954	0.0039709
Women 35-67
Both Ceded	205072	478	0.00233088	0.002131	0.0025495
Both East	2.4613e+06	4878	0.00198188	0.001927	0.0020383
One East, One Ceded	593678	1197	0.00201625	0.0019052	0.0021338
Both Rest of Finland	7059235	12026	0.00170358	0.0016734	0.0017343
Total	10319284	18579	0.00180042	0.0017747	0.0018265
Men 17-35
Both Ceded	163778	237	0.00144709	0.0012741	0.0016436
Both East	2141223	3262	0.00152343	0.001472	0.0015766
One East, One Ceded	487688	756	0.00155017	0.0014435	0.0016647
Both Rest of Finland	6364104	7660	0.00120363	0.001177	0.0012309
Total	9.15679e+06	11915	0.00130122	0.0012781	0.0013248
Women 17-35
Both Ceded	153037	65	0.00042473	0.0003331	0.0005416
Both East	2048105	997	0.00048679	0.0004575	0.000518
One East, One Ceded	464566	204	0.00043912	0.0003828	0.0005037
Both Rest of Finland	6041998	2351	0.00038911	0.0003737	0.0004052
Total	8.70771e+06	3617	0.00041538	0.0004021	0.0004291
Notes:
Cohorts born 1953-1972
Excludes the small ceded areas previously in the North of Finland.

## Sheet: T.S1b
eTable S1b. Hazard ratios for all-cause mortality, standard approach
	Model 1				Model 2				Model 3				Model 4
	HR	[95% CI]			HR	[95% CI]			HR	[95% CI]			HR	[95% CI]
Men 17-67
Both Ceded (ref.)	1				1				1
Both East	1.0883	1.02738	1.15283		1.07126	1.01126	1.13482		1.08927	1.02448	1.15816
One East, One Ceded	1.05036	0.984993	1.12006		1.05896	0.993056	1.12925		1.062	0.994515	1.13407
Both Rest of Finland	0.882496	0.834134	0.933662		0.884432	0.835953	0.935724		0.898469	0.848431	0.951458
Women 17-67
Both Ceded (ref.)	1				1				1
Both East	1.00336	0.918779	1.09573		0.999815	0.915471	1.09193		1.02666	0.935146	1.12712
One East, One Ceded	0.938885	0.850285	1.03672		0.942281	0.853353	1.04048		0.950791	0.859434	1.05186
Both Rest of Finland	0.870951	0.799259	0.949074		0.87341	0.801497	0.951777		0.901977	0.826542	0.984298
Men 35-67
Both Ceded (ref.)	1				1				1				1
Both East	1.08949	1.02193	1.16152		1.07356	1.00695	1.14457		1.10524	1.03222	1.18342		1.07154	1.00072	1.14738
One East, One Ceded	1.0406	0.968708	1.11782		1.04897	0.976494	1.12682		1.06025	0.98541	1.14078		1.04782	0.973852	1.1274
Both Rest of Finland	0.888754	0.834847	0.946142		0.89088	0.836831	0.94842		0.9022	0.846556	0.961501		0.879523	0.82526	0.937354
Women 35-67
Both Ceded (ref.)	1				1				1				1
Both East	0.978099	0.890274	1.07459		0.972719	0.885311	1.06876		1.00005	0.90486	1.10525		0.963414	0.871847	1.0646
One East, One Ceded	0.924525	0.831465	1.028		0.927936	0.834524	1.03181		0.93628	0.840251	1.04329		0.917476	0.823395	1.02231
Both Rest of Finland	0.862238	0.786752	0.944967		0.864516	0.788808	0.947489		0.893466	0.813923	0.980783		0.874149	0.796311	0.959596
Men 17-35
Both Ceded (ref.)	1				1				1
Both East	1.0799	0.946189	1.23251		1.05831	0.927198	1.20797		1.03065	0.896611	1.18471
One East, One Ceded	1.08619	0.938647	1.25693		1.09507	0.946312	1.26722		1.0681	0.920477	1.23941
Both Rest of Finland	0.857533	0.753178	0.976347		0.857885	0.753462	0.976779		0.881455	0.772739	1.00547
Women 17-35
Both Ceded (ref.)	1				1				1
Both East	1.17176	0.911212	1.50681		1.17963	0.917177	1.5172		1.20054	0.923187	1.56121
One East, One Ceded	1.04292	0.788774	1.37894		1.04673	0.791645	1.384		1.05385	0.79378	1.39913
Both Rest of Finland	0.940639	0.734587	1.20449		0.944607	0.737655	1.20962		0.972931	0.757583	1.24949
Notes:
Cohorts born 1953-1972
Excludes the small ceded areas previously in the North of Finland.
Model 1: birth year (20 single-year categories)
Model 2: Model 1 + father’s educational level (7 categories) and mother’s educational level (7 categories)
Model 3: Model 2 + region of residence at age 17 (20 categories)
Model 4: Model 3 + own educational level (7 categories)

## Sheet: T.S2a
eTable S2a. Descriptive statistics, border approach (excluding municipalities divided by the new border)
Population and parents' area of birth	Person-years	Deaths	Crude rate	95% CI: lower	95% CI: upper
Men 17-67
Both Ceded	93637	292	0.00311843	0.0027805	0.0034974
Both East	394886	1224	0.00309963	0.0029308	0.0032782
One East, One Ceded	68782.5	234	0.00340203	0.0029929	0.0038671
Both Rest of Finland	13628386	34021	0.00249633	0.0024699	0.002523
Total	14185691	35771	0.00252163	0.0024956	0.0025479
Women 17-67
Both Ceded	90904.5	125	0.00137507	0.001154	0.0016385
Both East	382260	502	0.00131324	0.0012032	0.0014333
One East, One Ceded	67027.5	86	0.00128306	0.0010386	0.001585
Both Rest of Finland	13101233	14377	0.00109738	0.0010796	0.0011155
Total	13641426	15090	0.00110619	0.0010887	0.001124
Men 35-67
Both Ceded	53551.5	235	0.0043883	0.0038616	0.0049868
Both East	217018	935	0.0043084	0.0040409	0.0045936
One East, One Ceded	37966.5	185	0.00487272	0.0042188	0.005628
Both Rest of Finland	7.26428e+06	26361	0.00362885	0.0035853	0.0036729
Total	7.57282e+06	27716	0.00365993	0.0036171	0.0037033
Women 35-67
Both Ceded	52013	109	0.00209563	0.0017369	0.0025284
Both East	212076	412	0.0019427	0.0017639	0.0021396
One East, One Ceded	37559.5	71	0.00189033	0.001498	0.0023854
Both Rest of Finland	7059235	12026	0.00170358	0.0016734	0.0017343
Total	7360883	12618	0.0017142	0.0016845	0.0017444
Men 17-35
Both Ceded	40085.5	57	0.00142196	0.0010968	0.0018435
Both East	177868	289	0.0016248	0.0014479	0.0018234
One East, One Ceded	30816	49	0.00159008	0.0012018	0.0021039
Both Rest of Finland	6364104	7660	0.00120363	0.001177	0.0012309
Total	6.61287e+06	8055	0.00121808	0.0011918	0.001245
Women 17-35
Both Ceded	38891.5	16	0.0004114	0.000252	0.0006715
Both East	170185	90	0.00052884	0.0004301	0.0006502
One East, One Ceded	29468	15	0.00050903	0.0003069	0.0008443
Both Rest of Finland	6041998	2351	0.00038911	0.0003737	0.0004052
Total	6.28054e+06	2472	0.0003936	0.0003784	0.0004094
Notes:
Cohorts born 1953-1972
Excludes the small ceded areas previously in the North of Finland.
East refers to municipalities next to the new border, now in present-day Finland
Municipalities divided by the new border are excluded from the analysis
Ceded refers to municipalities next to the new border, now in ceded Karelia
(See the sheet 'Coding_border_areas')

## Sheet: T.S2b
eTable S2b. Hazard ratios for all-cause mortality, border approach (excluding municipalities divided by the new border)
	Model 1				Model 2				Model 3				Model 4
	HR	[95% CI]			HR	[95% CI]			HR	[95% CI]			HR	[95% CI]
Men 17-67
Both Ceded (ref.)	1				1				1
Both East	1.12042	0.986098	1.27303		1.07883	0.949416	1.22588		1.0455	0.905721	1.20685
One East, One Ceded	1.19459	1.00583	1.41878		1.20652	1.01586	1.43296		1.17426	0.984314	1.40087
Both Rest of Finland	0.964956	0.859852	1.08291		0.95723	0.852947	1.07426		0.986782	0.878462	1.10846
Women 17-67
Both Ceded (ref.)	1				1				1
Both East	1.06946	0.87912	1.30101		1.05957	0.870852	1.28917		1.11477	0.897275	1.38498
One East, One Ceded	1.00178	0.761212	1.31837		1.00468	0.763401	1.32222		1.01904	0.770637	1.34752
Both Rest of Finland	0.963895	0.808152	1.14965		0.964362	0.808509	1.15026		1.00055	0.837704	1.19504
Men 35-67
Both Ceded (ref.)	1				1				1				1
Both East	1.10195	0.955051	1.27144		1.06346	0.921609	1.22715		1.03848	0.883542	1.22058		1.00063	0.851227	1.17624
One East, One Ceded	1.20702	0.995492	1.46349		1.21854	1.00498	1.47748		1.18823	0.974861	1.4483		1.19353	0.979189	1.45479
Both Rest of Finland	0.987351	0.868247	1.12279		0.980141	0.861883	1.11463		1.01029	0.887412	1.15017		1.00198	0.880102	1.14074
Women 35-67
Both Ceded (ref.)	1				1				1				1
Both East	1.02935	0.833392	1.27138		1.01475	0.821436	1.25354		1.0806	0.85427	1.36689		1.02848	0.813431	1.30037
One East, One Ceded	0.962237	0.713598	1.29751		0.963931	0.714837	1.29983		0.98452	0.726275	1.33459		0.960778	0.708759	1.30241
Both Rest of Finland	0.963462	0.797748	1.1636		0.962242	0.7967	1.16218		0.997618	0.824728	1.20675		0.944351	0.78069	1.14232
Men 17-35
Both Ceded (ref.)	1				1				1
Both East	1.16687	0.878183	1.55046		1.11344	0.837812	1.47974		1.0505	0.767318	1.43819
One East, One Ceded	1.13607	0.775435	1.66441		1.14715	0.782978	1.6807		1.10866	0.750542	1.63765
Both Rest of Finland	0.874268	0.673439	1.13499		0.863806	0.665343	1.12147		0.89066	0.684874	1.15828
Women 17-35
Both Ceded (ref.)	1				1				1
Both East	1.30224	0.764953	2.2169		1.32508	0.778004	2.25684		1.31364	0.739324	2.3341
One East, One Ceded	1.24349	0.614722	2.51539		1.25692	0.621324	2.54273		1.22918	0.601081	2.51362
Both Rest of Finland	0.967831	0.591571	1.58341		0.978258	0.597871	1.60066		1.01844	0.62066	1.67117
Notes:
Cohorts born 1953-1972
Excludes the small ceded areas previously in the North of Finland.
East refers to municipalities next to the new border, now in present-day Finland
Municipalities divided by the new border are excluded from the analysis
Ceded refers to municipalities next to the new border, now in ceded Karelia
(See the sheet 'Coding_border_areas')
Model 1: birth year (20 single-year categories)
Model 2: Model 1 + father’s educational level (7 categories) and mother’s educational level (7 categories)
Model 3: Model 2 + region of residence at age 17 (20 categories)
Model 4: Model 3 + own educational level (7 categories)

## Sheet: T.S3a
eTable S3a. Descriptive statistics, alternative border approach (municipalities divided by the new border plus municipalities next to the new border)
Population and parents' area of birth	Person-years	Deaths	Crude rate	95% CI: lower	95% CI: upper
Men 17-67
Both Ceded	93637	292	0.00311843	0.0027805	0.0034974
Both East	1.06144e+06	3345	0.00315139	0.0030464	0.00326
One East, One Ceded	175228	579	0.00330426	0.0030458	0.0035847
Both Rest of Finland	13628386	34021	0.00249633	0.0024699	0.002523
Total	14958689	38237	0.00255617	0.0025307	0.0025819
Women 17-67
Both Ceded	90904.5	125	0.00137507	0.001154	0.0016385
Both East	1.03017e+06	1327	0.00128814	0.0012207	0.0013593
One East, One Ceded	168454	220	0.001306	0.0011443	0.0014905
Both Rest of Finland	13101233	14377	0.00109738	0.0010796	0.0011155
Total	14390761	16049	0.00111523	0.0010981	0.0011326
Men 35-67
Both Ceded	53551.5	235	0.0043883	0.0038616	0.0049868
Both East	582040	2596	0.00446017	0.0042919	0.0046351
One East, One Ceded	97126	469	0.00482878	0.004411	0.0052862
Both Rest of Finland	7.26428e+06	26361	0.00362885	0.0035853	0.0036729
Total	7.997e+06	29661	0.00370902	0.003667	0.0037515
Women 35-67
Both Ceded	52013	109	0.00209563	0.0017369	0.0025284
Both East	570506	1105	0.00193688	0.001826	0.0020545
One East, One Ceded	94813	186	0.00196176	0.0016992	0.0022649
Both Rest of Finland	7059235	12026	0.00170358	0.0016734	0.0017343
Total	7776567	13426	0.00172647	0.0016975	0.0017559
Men 17-35
Both Ceded	40085.5	57	0.00142196	0.0010968	0.0018435
Both East	479397	749	0.00156238	0.0014544	0.0016784
One East, One Ceded	78102.5	110	0.00140841	0.0011683	0.0016978
Both Rest of Finland	6364104	7660	0.00120363	0.001177	0.0012309
Total	6961689	8576	0.00123188	0.0012061	0.0012582
Women 17-35
Both Ceded	38891.5	16	0.0004114	0.000252	0.0006715
Both East	459664	222	0.00048296	0.0004234	0.0005509
One East, One Ceded	73640.5	34	0.0004617	0.0003299	0.0006462
Both Rest of Finland	6041998	2351	0.00038911	0.0003737	0.0004052
Total	6.61419e+06	2623	0.00039657	0.0003817	0.000412
Notes:
Cohorts born 1953-1972
Excludes the small ceded areas previously in the North of Finland.
East refers to municipalities divided by the new border plus municipalities next to the new border, now in present-day Finland
Ceded refers to municipalities next to the new border, now in ceded Karelia
(See the sheet 'Coding_border_areas')

## Sheet: T.S3b
eTable S3b. Hazard ratios for all-cause mortality, alternative border approach (municipalities divided by the new border plus municipalities next to the new border)
	Model 1				Model 2				Model 3				Model 4
	HR	[95% CI]			HR	[95% CI]			HR	[95% CI]			HR	[95% CI]
Men 17-67
Both Ceded (ref.)	1				1				1
Both East	1.1435	1.01455	1.28885		1.10696	0.982063	1.24775		1.12131	0.986055	1.27513
One East, One Ceded	1.15367	1.00225	1.32797		1.15976	1.00753	1.33499		1.15869	1.00404	1.33718
Both Rest of Finland	0.964722	0.85965	1.08264		0.957046	0.852791	1.07405		0.978737	0.871535	1.09912
Women 17-67
Both Ceded (ref.)	1				1				1
Both East	1.05505	0.878213	1.26749		1.04635	0.870857	1.25721		1.09243	0.898161	1.32872
One East, One Ceded	1.00683	0.808364	1.25403		1.0089	0.810011	1.25662		1.02277	0.818528	1.27799
Both Rest of Finland	0.963204	0.80758	1.14882		0.963743	0.807999	1.14951		0.99921	0.836855	1.19306
Men 35-67
Both Ceded (ref.)	1				1				1				1
Both East	1.14445	1.00136	1.308		1.10992	0.971071	1.26862		1.1287	0.97742	1.3034		1.10658	0.958056	1.27812
One East, One Ceded	1.19137	1.0186	1.39344		1.19714	1.02353	1.4002		1.19769	1.02094	1.40503		1.20692	1.02885	1.41582
Both Rest of Finland	0.987322	0.868227	1.12275		0.980146	0.861895	1.11462		1.00075	0.879327	1.13894		0.990347	0.870185	1.1271
Women 35-67
Both Ceded (ref.)	1				1				1				1
Both East	1.03218	0.847742	1.25674		1.01944	0.837161	1.2414		1.09062	0.883486	1.34633		1.03986	0.842631	1.28326
One East, One Ceded	0.987381	0.779466	1.25076		0.988481	0.780323	1.25217		1.01396	0.797648	1.28893		0.983526	0.773671	1.2503
Both Rest of Finland	0.963449	0.797744	1.16357		0.962501	0.796924	1.16248		0.995301	0.823125	1.20349		0.943068	0.779923	1.14034
Men 17-35
Both Ceded (ref.)	1				1				1
Both East	1.12261	0.857424	1.46981		1.07843	0.823558	1.41218		1.07866	0.80987	1.43667
One East, One Ceded	1.00549	0.730181	1.38461		1.01078	0.734006	1.39191		1.00483	0.726181	1.3904
Both Rest of Finland	0.873598	0.67294	1.13409		0.86317	0.664872	1.12061		0.887725	0.682905	1.15397
Women 17-35
Both Ceded (ref.)	1				1				1
Both East	1.18656	0.714226	1.97127		1.20319	0.723942	1.99969		1.11022	0.650569	1.89462
One East, One Ceded	1.1279	0.622555	2.04345		1.13738	0.627761	2.06072		1.08125	0.592168	1.97427
Both Rest of Finland	0.963473	0.588924	1.57623		0.972592	0.594429	1.59133		1.02327	0.623901	1.67829
Notes:
Cohorts born 1953-1972
Excludes the small ceded areas previously in the North of Finland.
East refers to municipalities divided by the new border plus municipalities next to the new border, now in present-day Finland
Ceded refers to municipalities next to the new border, now in ceded Karelia
(See the sheet 'Coding_border_areas')
Model 1: birth year (20 single-year categories)
Model 2: Model 1 + father’s educational level (7 categories) and mother’s educational level (7 categories)
Model 3: Model 2 + region of residence at age 17 (20 categories)
Model 4: Model 3 + own educational level (7 categories)

## Sheet: T.S4
	eTable S4. All-cause results for border municipalities, with and without Wyborg
	(municipalities next to the new border, as per the specification in the main article)
				ceded Karelia versus Eastern Finland
	Women			HR	CI: 95%			Deaths	Population
	Model 1	border municipalities: without Wyborg		0.99	0.79	1.24		588	439772
	Model 2	border municipalities: without Wyborg		0.99	0.79	1.25
	Model 3	border municipalities: without Wyborg		0.95	0.74	1.21
	Model 1	border municipalities (as main article, with Wyborg)		0.94	0.77	1.14		627	473165
	Model 2	border municipalities (as main article, with Wyborg)		0.94	0.78	1.15
	Model 3	border municipalities (as main article, with Wyborg)		0.9	0.72	1.11
	Men			HR	CI: 95%			Deaths	Population
	Model 1	border municipalities: without Wyborg		0.91	0.78	1.06		1421	455472
	Model 2	border municipalities: without Wyborg		0.91	0.79	1.06
	Model 3	border municipalities: without Wyborg		0.95	0.81	1.12
	Model 1	border municipalities (as main article, with Wyborg)		0.89	0.79	1.01		1516	488523
	Model 2	border municipalities (as main article, with Wyborg)		0.93	0.82	1.05
	Model 3	border municipalities (as main article, with Wyborg)		0.96	0.83	1.1

## Sheet: F.S1
										x	y
										1953	17
										2003	67
										1972	17
										2022	67
										1962	17
										1992	47
	Note: Entry into the study is at age 17 for cohorts born 1953-1972

[truncated: 3 more sheets: F.S2, T.S5, T.S6]
